# Supplementary material for: JCHAIN: A Prognostic Marker Based on Pan-Cancer Analysis to Inhibit Breast Cancer Progression
Source: Genes (Basel). 2025 Sep 11;16(9):1070. doi: 10.3390/genes16091070 (PMC12469470; doi:10.3390/genes16091070)
Supplement: Supplementary file 1 [file genes-16-01070-s001.zip]

Archive with 1 entries (1 files):
- genes-3846847-supplementary.pdf
